# Supplementary material for: Chalcogen Bond as a Factor Stabilizing Ligand Conformation in the Binding Pocket of Carbonic Anhydrase IX Receptor Mimic
Source: Int J Mol Sci. 2022 Nov 8;23(22):13701. doi: 10.3390/ijms232213701 (PMC9691181; doi:10.3390/ijms232213701)
Supplement: Supplementary file 1 [file ijms-23-13701-s001.zip]

Archive with 1 entries (1 files):
- ijms-1944739-supplementary.pdf
